# Supplementary material for: Empagliflozin Prevents Cardiac Arrest-Induced Renal Injury Through BHB-Dependent Mitoribosome Maintenance
Source: Int J Mol Sci. 2026 Jul 17;27(14):6366. doi: 10.3390/ijms27146366 (PMC13411704; doi:10.3390/ijms27146366)
Supplement: Supplementary file 1 [file ijms-27-06366-s001.zip]

Archive with 1 entries (1 files):
- ijms-4361967-supplementary.pdf
